# Supplementary material for: Pharmaceutical Evaluation of Levofloxacin Orally Disintegrating Tablet Formulation Using Low Frequency Raman Spectroscopy
Source: Pharmaceutics. 2023 Jul 29;15(8):2041. doi: 10.3390/pharmaceutics15082041 (PMC10459943; doi:10.3390/pharmaceutics15082041)
Supplement: Supplementary file 1 [file pharmaceutics-15-02041-s001.zip]

Archive with 1 entries (1 files):
- pharmaceutics-2444669-supplementary.pdf
